# Supplementary material for: Molecular Insight into the Possible Mechanism of Drag Reduction of Surfactant Aqueous Solution in Pipe Flow
Source: Int J Mol Sci. 2021 Jul 15;22(14):7573. doi: 10.3390/ijms22147573 (PMC8307477; doi:10.3390/ijms22147573)
Supplement: Supplementary file 1 [file ijms-22-07573-s001.zip]

Archive with 1 entries (1 files):
- ijms-1271466-supplementary.pdf
